# Supplementary material for: Characterization of biliary microbiota dysbiosis in extrahepatic cholangiocarcinoma
Source: PLoS One. 2021 Mar 9;16(3):e0247798. doi: 10.1371/journal.pone.0247798 (PMC7943025; doi:10.1371/journal.pone.0247798)
Supplement: S1 Table — The total lists of all bacteria including genera (CCA versus controls) after comparisons. These yielded fold changes that are expressed in the log values of ratios of the cases/controls. A) Genus level. B) Phylum level. Statistical analysis were based on the DESeq2 R package. (XLSX) [file pone.0247798.s001.xlsx]

## Sheet: Significant_CCA_vs_Controle_SHA
A.
Genus	baseMean	FoldChange	log2FoldChange	pvalue_adjusted
Clostridium	2597.72	0.10	-3.334	0.0031
Fusobacterium	2455.33	0.06	-4.019	0.0004
Granulicatella	800.17	0.12	-2.995	0.0027
Pseudomonas	715.27	0.12	-3.009	0.0018
Bacillus	468.05	0.26	-1.923	0.0488
Actinomyces	252.48	0.18	-2.435	0.0275
Citrobacter	129.8	0.05	-4.41	0.0005
Campylobacter	104.23	0.20	-2.335	0.0470
Abiotrophia	47.81	0.03	-5.23	0.0048
Tannerella	4.95	0.05	-4.441	0.0275
Atopococcus	1.24	1632.41	10.672	0.0399
Laceyella	0.38	0.00	-10.483	0.0429
Mobiluncus	0.32	0.00	-16.392	0.0004
Succinivibrio	0.21	0.00	-10.546	0.0399
Crossiella	0.16	2341.45	11.193	0.0275
Proteiniclasticum	0.15	17978.62	14.134	0.0018
B.
Phyla	baseMean	FoldChange	log2FoldChange	pvalue_adjusted
Firmicutes	22438.7	0.48	-1.073	0.0491
Fusobacteria	2713.32	0.10	-3.643	3.37E-05
Cyanobacteria	272.55	0.19	-2.517	0.0110
Planctomycetes	0.9	0.48	-6.462	0.0432
