# Supplementary material for: Characterization of biliary microbiota dysbiosis in extrahepatic cholangiocarcinoma
Source: PLoS One. 2021 Mar 9;16(3):e0247798. doi: 10.1371/journal.pone.0247798 (PMC7943025; doi:10.1371/journal.pone.0247798)
Supplement: S2 Table — (CCA versus controls). The total lists of all bacteria including genera (CCA versus controls) after comparisons between CCA cases (n = 19) and controls (n = 37), without associated co-morbidities. These yielded fold changes that are expressed in the log values of ratios of the cases/controls. A) Genus level. B) Phylum level. Statistical analysis were based on the DESeq2 R package. (XLSX) [file pone.0247798.s002.xlsx]

## Sheet: Significant_CCA_vs_Controle_for
A.
Genus	baseMean	FoldChange	log2FoldChange	pvalue_adjusted
Bacteroides	4388.85	7.06	2.819	0.0304
Klebsiella	3125.04	0.02	-5.759	8.95E-08
Clostridium	2597.72	0.01	-6.378	1.17E-09
Fusobacterium	2455.33	0.06	-4.018	0.0007
Haemophilus	892.5	0.05	-4.358	7.61E-06
Enterobacter	569.44	0.06	-4.057	0.0009
Geobacillus	530.19	7.95	2.991	0.0067
Actinomyces	252.48	0.2	-2.353	0.0377
Meiothermus	199.74	52.05	5.702	5.19E-06
Anoxybacillus	190.83	10.66	3.414	0.0379
Citrobacter	129.8	0.03	-5.258	6.16E-05
Aeribacillus	91.54	45.94	5.522	8.94E-05
Actinobacillus	82.07	0.02	-5.704	0.0009
Robinsoniella	79.3	202.65	7.663	0.0059
Vulcaniibacterium	57.64	15.91	3.992	0.0245
Abiotrophia	47.81	0.05	-4.207	0.0414
Haematomicrobium	42.28	0.01	-6.639	0.0012
Aneurinibacillus	35.34	63.18	5.981	0.0067
Anaerobacillus	21.22	0.02	-5.392	0.0011
Paenibacillus	21.13	15.86	3.987	0.0240
Luteimonas	15.72	11.07	3.468	0.0262
Thermaerobacter	10.61	13.64	3.77	0.0414
uncultured Enterobacteriaceae bacterium	10.01	9.17	3.198	0.0414
Sphingobium	8.1	64.80	6.018	0.0012
Tannerella	4.95	0.03	-4.953	0.0227
Atopococcus	1.24	2044.26	10.997	0.0262
Thiothrix	1.06	0.04	-4.619	0.0343
Laceyella	0.38	0.00	-10.818	0.0294
Mobiluncus	0.32	0.00	-16.26	0.0002
Cellulosimicrobium	0.24	975.19	9.93	0.0486
Succinivibrio	0.21	0.00	-10.858	0.0262
Crossiella	0.16	3068.49	11.583	0.0182
Proteiniclasticum	0.15	24415.16	14.576	0.0011
B.
Phyla	baseMean	FoldChange	log2FoldChange	pvalue_adjusted
Firmicutes	22438.7	0.38	-1.405	0.0054
Fusobacteria	2713.32	0.08	-3.561	9.98E-05
Actinobacteria	1505.03	0.38	-1.385	0.0490
Deinococcus-Thermus	202.1	19.53	5.65	2.10E-07
Tenericutes	57.38	0.01	-3.151	0.0490
Gemmatimonadetes	24.53	19.53	4.287	0.0042
