# Supplementary material for: Characterization of biliary microbiota dysbiosis in extrahepatic cholangiocarcinoma
Source: PLoS One. 2021 Mar 9;16(3):e0247798. doi: 10.1371/journal.pone.0247798 (PMC7943025; doi:10.1371/journal.pone.0247798)
Supplement: S3 Table — Characteristics of the patients with cholangiocarcinoma and the controls. (CSV) [file pone.0247798.s003.csv]

Code	Gender	Age	Weight	Height	BMI	Diagnostic	Associated diseases	staging	survival(M)
7SO	H	36	70	170	24.2	CCA	Yes	4	0
4JA	F	55	43	164	16	CCA	NO	2	1
8HO	H	46	101	173	33.7	CCA	NO	3	0
15SO	H	66	55	165	20.2	CCA	Yes	2	0
39AS	F	81	67	157	27.2	CCA	NO	4	0
54BL	H	74	93	185	27.2	CCA	NO	2	0
50MA	F	65	65	170	22.5	CCA	Yes	2	1
166AK	F	43	89	155	37	CCA	Yes	4	1
216SH	H	73	59	174	19.5	CCA	NO	1	0
218NA	H	76	69	153	29.5	CCA	NO	4	0
301PA	H	56	60	175	19.6	CCA	NO	3	1
309AG	H	72	74	163	27.9	CCA	Yes	4	0
74FA	F	67	54	148	24.7	CCA	Yes	4	0
119ES	F	51	50	154	21.1	CCA	Yes	3	0
72RO	F	64	52	160	20.3	CCA	NO	2	0
297NA	H	57	74	160	28.9	CCA	NO	4	0
522HA	H	52	58	160	22.7	CCA	NO	1	0
525TA	H	69	85	160	33.2	CCA	NO	4	0
519AS	F	86	65	140	33.2	CCA	NO	3	0
516MO	H	63	96	186	27.7	CCA	NO	4	0
410AG	H	59	50	162	19.1	CCA	NO	3	0
348AL	H	56	70	170	24.2	CCA	NO	3	0
520VA	H	74	65	160	25.4	CCA	NO	2	0
523NA	H	63	65	178	20.5	CCA	NO	4	0
114ZO	H	81	60	177	19.1	CCA	Yes	4	0
188NO	H	66	75	180	29.3	CCA	NO	2	0
402KA	F	71	68	157	25.6	CCA	Yes	2	0
409GO	H	65	63	172	21.3	CCA	NO	4	0
2TA	H	70	51	160	19.9	Control	NO	0	0
1SH	H	80	73	160	28.5	Control	NO	0	0
14SA	F	76	73	160	28.5	Control	Yes	0	0
16DA	F	42	60	160	23.4	Control	NO	0	0
23IM	F	74	65	168	23	Control	NO	0	0
18PI	F	67	70	160	27.3	Control	NO	0	0
19KA	H	62	76	175	24.8	Control	NO	0	0
20SH	F	29	88	175	28.7	Control	NO	0	0
21HO	F	39	68	168	24.1	Control	NO	0	0
15GH	H	44	85	150	37.8	Control	NO	0	0
22GH	H	71	70	167	25.1	Control	Yes	0	0
24MA	H	62	80	167	28.7	Control	NO	0	0
17SE	F	75	70	160	27.3	Control	NO	0	0
28SH	H	70	73	175	23.8	Control	NO	0	0
26SO	H	51	70	163	26.3	Control	NO	0	0
35MO	H	39	83	176	26.8	Control	NO	0	0
30GH	H	62	87	175	28.4	Control	NO	0	0
25GO	H	59	75	175	24.5	Control	Yes	0	0
34GO	F	43	60	165	22	Control	NO	0	0
29KH	H	50	95	175	31	Control	NO	0	0
31JA	H	41	57	167	20.4	Control	NO	0	0
27KH	F	38	75	154	31.6	Control	NO	0	0
36ZE	F	85	65	156	26.7	Control	NO	0	0
43SA	H	49	70	178	22.1	Control	NO	0	0
41MO	H	84	65	160	25.4	Control	NO	0	0
37BO	F	74	69	159	27.3	Control	NO	0	0
48JA	H	22	92	173	30.7	Control	NO	0	0
42TO	F	80	64	150	28.4	Control	Yes	0	0
45NO	F	32	68	168	24.1	Control	NO	0	0
53VA	H	63	64	160	25	Control	NO	0	0
51MO	H	36	57	154	24	Control	NO	0	0
52HE	F	59	78	157	31.6	Control	NO	0	0
54ZA	F	53	98	163	36.9	Control	NO	0	0
50FE	H	73	77	160	30.1	Control	NO	0	0
49SO	H	65	83	180	25.6	Control	Yes	0	0
58SH	F	45	67	160	26.2	Control	Yes	0	0
56DA	F	64	65	164	24.2	Control	Yes	0	0
67RA	F	45	70	153	29.9	Control	NO	0	0
69SA	H	71	67	168	23.7	Control	NO	0	0
65JE	H	70	65	158	26	Control	NO	0	0
66SA	H	84	65	160	25.4	Control	NO	0	0
57ES	F	63	76	174	25.1	Control	Yes	0	0
59BA	F	68	46	155	19.1	Control	Yes	0	0
60MU	F	42	85	160	33.2	Control	Yes	0	0
71YO	F	45	68	160	26.6	Control	NO	0	0
32HA	F	56	75	163	28.2	Control	NO	0	0
44KA	F	24	60	168	21.2	Control	NO	0	0
